# Supplementary material for: Study of the outcome of suicide attempts: characteristics of hospitalization in a psychiatric ward group, critical care center group, and non-hospitalized group
Source: BMC Psychiatry. 2010 Jan 12;10:4. doi: 10.1186/1471-244X-10-4 (PMC2821663; doi:10.1186/1471-244X-10-4)
Supplement: Additional file 2 — Table 2. Clinical rating, Diagnosis, Method of Suicide Attempt, and Regimen. Data of the subjects, i.e., scores of GAS, BPRS, LCU, JCS, ICD-10 diagnosis, method of suicide attempt, presence or absence of psychotherapy, psychotropic agent administration, physical treatment, internal use of psychotropic drug, psychotropic drug injection. [file 1471-244X-10-4-S2.XLS]

## Sheet: Table 2
			All group	Non-hospitalization group	Hospitalization in the	Hospitalization in the	p value
					psychiatry ward group	critical care center group
			N = 1348	N = 387	N = 486	N = 475
	GAS(SD)		37.47(0.65)	44.21(18.90)***, +++	38.01(19.47)***, ǂǂǂ	31.43(21.41)+++, ǂǂǂ	<0.001†
	BPRS total score (SD)		17.84(9.75)	16.28(8.86)**, ++	18.26(10.60)**	18.75(9.37)++	0.001†
	LCU(SD)		38.91(30.89)	33.0(26.65)**, +++	39.42(30.36)**	43.17(33.83)+++	<0.001†
	JCS(SD)		36.47(82.65)	4.82(26.84)**, +++	24.30(65.70)**, ǂǂǂ	75.48(109.80)+++, ǂǂǂ	<0.001†
	ICD-10 diagnosis	F0 Organic, including symptomatic, mental disorders (%)	35(2.6)	6(1.6)	10(2.1)	19(4.0)	<0.001#
		F1 Mental and behavioural disorders due to psychoactive substance use (%)	47(3.5)	11(2.8)	17(3.5)	19(4.0)
		F2 Schizophrenia, schizotypal and delusional disorders (%)	169(12.5)	31(8.0)	72(14.8)	66(13.9)
		F3 Mood disorders (%)	418(31.0)	92(23.8)	150(30.9)	176(37.1)
		F4 Neurotic, stress-related and somatoform disorders (%)	467(34.6)	186(48.1)	158(32.5)	123(25.9)
		F6 Disorders of adult personality and behavior (%)	137(10.2)	44(11.4)	58(11.9)	35(7.4)
		Other (%)	75(5.6)	17(4.4)	21(4.3)	37(7.8)
	Method	Drug overdosing (%)	745(55.3)	217(56.1)	301(61.9)	227(47.8)	<0.001#
		Poisoning (%)	102(7.6)	11(2.8)	14(2.9)	77(16.2)
		Gassing (%)	50(3.7)	1(0.3)	14(2.9)	35(7.4)
		Jumping (%)	42(3.1)	5(1.3)	11(2.3)	26(5.5)
		Traffic death (%)	2(0.1)	0(0.0)	1(0.2)	1(0.2)
		Cutting(%)	207(15.4)	102(26.4)	71(14.6)	34(7.2)
		Burning (%)	22(1.6)	0(0.0)	1(0.2)	21(4.4)
		Drowning (%)	17(1.3)	2(0.5)	10(2.1)	5(1.1)
		Hanging (%)	51(3.8)	8(2.1)	21(4.3)	22(4.6)
		Multiple (%)	96(7.1)	36(9.3)	34(7.0)	26(5.5)
	Psychotherapy	Done (%)	324(24.0)	157(40.6)	128(26.3)	39(8.2)	<0.001#
		None (%)	1024(76.0)	230(59.4)	358(73.7)	436(91.8)
	Psychotropic agent administration	Done (%)	160(11.9)	110(28.4)	35(7.2)	15(3.2)	<0.001#
	（iv・im・DIV）	None (%)	1188(88.1)	277(71.6)	451(92.8)	460(96.8)
	Physical treatment	Done (%)	1049(77.8)	240(62.0)	380(78.2)	429(90.3)	<0.001#
		None (%)	299(22.2)	147(38.0)	106(21.8)	46(9.7)
	Internal use of psychotropic drug	Done (%)	70(5.2)	55(14.2)	11(2.3)	4(0.8)	<0.001#
		None (%)	1278(94.8)	332(85.8)	475(97.7)	471(99.2)
	Psychotropic drug injection	Done (%)	104(7.7)	68(17.6)	25(5.1)	11(2.3)	<0.001#
		None (%)	1244(92.3)	319(82.4)	461(94.9)	464(97.7)
			1) #：χ2 test
			2) †：ANOVA (one-way analysis of variance)
			3) Bonferroni test
			Non-hospitalization group － psychiatric ward hospitalization group *: p < 0.05, **: p < 0.01, ***: p < 0.001
			Non-hospitalization group － center hospitalization group +: p < 0.05, ++: p < 0.01, +++: p < 0.001
			Psychiatric ward hospitalization group －center hospitalization group ǂ: p < 0.05, ǂǂ: p < 0.01, ǂǂǂ: p < 0.001
